# Supplementary material for: Investigation of Thiocarbamates as Potential Inhibitors of the SARS-CoV-2 Mpro
Source: Pharmaceuticals (Basel). 2021 Nov 12;14(11):1153. doi: 10.3390/ph14111153 (PMC8621115; doi:10.3390/ph14111153)
Supplement: Supplementary file 1 [file pharmaceuticals-14-01153-s001.zip]

Archive with 1 entries (1 files):
- pharmaceuticals-1415857-supplementary.pdf
